# Supplementary material for: The Role of Human Milk Oligosaccharides in Myelination, Socio-Emotional and Language Development: Observational Data from Breast-Fed Infants in the United States of America
Source: Nutrients. 2023 Oct 31;15(21):4624. doi: 10.3390/nu15214624 (PMC10649431; doi:10.3390/nu15214624)
Supplement: Supplementary file 1 [file nutrients-15-04624-s001.zip]

Archive with 1 entries (1 files):
- nutrients-2656224-supplementary.pdf
